# Supplementary material for: Invasion Dynamics and Migration Patterns of Fall Armyworm (Spodoptera frugiperda) in Shaanxi, China
Source: Insects. 2025 Jun 11;16(6):620. doi: 10.3390/insects16060620 (PMC12194478; doi:10.3390/insects16060620)
Supplement: Supplementary file 1 [file insects-16-00620-s001.zip]

Archive with 1 entries (1 files):
- insects-3647444-supplementary.pdf
